# Supplementary material for: The Promising Role of Selected Fibroblast Growth Factors as Potential Markers of Complications in Type 1 and Type 2 Diabetes
Source: Int J Mol Sci. 2025 Sep 8;26(17):8754. doi: 10.3390/ijms26178754 (PMC12429062; doi:10.3390/ijms26178754)
Supplement: Supplementary file 1 [file ijms-26-08754-s001.zip]

Archive with 1 entries (1 files):
- ijms-3784213-supplementary.pdf
